# Supplementary material for: Efficient Anthocyanin Recovery from Black Bean Hulls Using Eutectic Mixtures: A Sustainable Approach for Natural Dye Development
Source: Foods. 2024 Apr 29;13(9):1374. doi: 10.3390/foods13091374 (PMC11083087; doi:10.3390/foods13091374)
Supplement: Supplementary file 1 [file foods-13-01374-s001.zip]

Archive with 1 entries (1 files):
- foods-2973102-SI.pdf
